# Supplementary material for: CT Image-Based Biopsy to Aid Prediction of HOPX Expression Status and Prognosis for Non-Small Cell Lung Cancer Patients
Source: Cancers (Basel). 2023 Apr 10;15(8):2220. doi: 10.3390/cancers15082220 (PMC10136849; doi:10.3390/cancers15082220)
Supplement: Supplementary file 1 [file cancers-15-02220-s001.zip]

Archive with 1 entries (1 files):
- cancers-2233186-supplementary.pdf
